# Supplementary material for: Genetic engineering of sex chromosomes for batch cultivation of non-transgenic, sex-sorted males
Source: PLoS Genet. 2020 Nov 2;16(11):e1009180. doi: 10.1371/journal.pgen.1009180 (PMC7660900; doi:10.1371/journal.pgen.1009180)
Supplement: S1 Data — The Excel file (S1_Data.xlsx) contains results of each replicate mating experiment, including (columns: Replicate number, Tetracycline addition, Paternal parent genotype, Maternal parent genotype, number of male offspring surviving to adulthood, number of female offspring surviving to adulthood). Data are organized to correspond to each figure subpanel, as indicated by bold text in the file. (XLSX) [file pgen.1009180.s003.xlsx]

## Sheet: Sheet1
Fig. 2b
Replicate	Tetracycline	Parent Male	Parent Female	Offspring Male	Offspring Female			Total (All replicates)	Male	Female
1	Yes	XLY	w1118	109	133			1269	606	663
2	Yes	XLY	w1118	98	95
3	Yes	XLY	w1118	90	117
4	Yes	XLY	w1118	72	78
5	Yes	XLY	w1118	112	131
6	Yes	XLY	w1118	125	109
1	No	XLY	w1118	118	0			587	587	0
2	No	XLY	w1118	90	0
3	No	XLY	w1118	89	0
4	No	XLY	w1118	98	0
5	No	XLY	w1118	109	0
6	No	XLY	w1118	83	0
1	Yes	w1118	XLXL	68	75			986	475	511
2	Yes	w1118	XLXL	121	144
3	Yes	w1118	XLXL	50	49
4	Yes	w1118	XLXL	139	125
5	Yes	w1118	XLXL	50	53
6	Yes	w1118	XLXL	47	65
1	No	w1118	XLXL	0	0			0	0	0
2	No	w1118	XLXL	0	0
3	No	w1118	XLXL	0	0
4	No	w1118	XLXL	0	0
5	No	w1118	XLXL	0	0
6	No	w1118	XLXL	0	0
1	Yes	XLXL	XLXL	57	30			674	409	265
2	Yes	XLXL	XLXL	59	38
3	Yes	XLXL	XLXL	13	49
4	Yes	XLXL	XLXL	85	42
5	Yes	XLXL	XLXL	83	52
6	Yes	XLXL	XLXL	112	54
1	No	XLXL	XLXL	0	0			0	0	0
2	No	XLXL	XLXL	0	0
3	No	XLXL	XLXL	0	0
4	No	XLXL	XLXL	0	0
5	No	XLXL	XLXL	0	0
6	No	XLXL	XLXL	0	0
Fig. 2c
Replicate	Tetracycline	Parent Male	Parent Female	Offspring Male	Offspring Female			Total (All replicates)	Male	Female
1	Yes	XYL	w1118	8	35			145	49	96
2	Yes	XYL	w1118	18	29
3	Yes	XYL	w1118	23	32
1	No	XYL	w1118	1	61			779	2	777
2	No	XYL	w1118	0	21
3	No	XYL	w1118	0	70
4	No	XYL	w1118	0	52
5	No	XYL	w1118	0	97
6	No	XYL	w1118	0	91
7	No	XYL	w1118	1	105
8	No	XYL	w1118	0	107
9	No	XYL	w1118	0	94
10	No	XYL	w1118	0	79
Fig. 3a
Replicate	Tetracycline	XL Female	XL Male	YL Female	Offspring Male	Offspring Female		Total (All replicates)	Total (Each Replicate)	Mean	SD
1	No	1	1	20	75	0		822	75	274	172.357
2	No	1	1	20	376	0			376
3	No	1	1	20	371	0			371
1	No	1	1	10	611	0		1151	611	383.667	287.126
2	No	1	1	10	479	0			479
3	No	1	1	10	61	0			61
1	No	2	2	20	600	0		822	600	411	267.286
2	No	2	2	20	222	0			222
1	No	3	3	10	696	0		1292	696	646	70.7107
2	No	3	3	10	596	0			596
1	No	5	5	10	716	0		1301	716	650.5	92.631
2	No	5	5	10	585	0			585
1	No	10	10	10	541	2		1068	543	534	12.7279
2	No	10	10	10	525	0			525
1	No	20	20	10	508	2		1078	510	539	41.0122
2	No	20	20	10	568	0			568
Supplemental Fig. 1e
Replicate	Tetracycline	Parent Male	Parent Female	Offspring Male	Offspring Female			Total (All replicates)	Male	Female
1	Yes	XFL1Y	XFL1XFL1	65	69			367	184	183
2	Yes	XFL1Y	XFL1XFL2	68	51
3	Yes	XFL1Y	XFL1XFL3	51	63
1	No	XFL1Y	XFL1XFL4	44	0			174	174	0
2	No	XFL1Y	XFL1XFL5	67	0
3	No	XFL1Y	XFL1XFL6	63	0
1	Yes	XFL1Y	w1118	76	64			394	198	196
2	Yes	XFL1Y	w1118	61	83
3	Yes	XFL1Y	w1118	61	49
1	No	XFL1Y	w1118	98	69			415	232	183
2	No	XFL1Y	w1118	76	53
3	No	XFL1Y	w1118	58	61
1	Yes	XFL2Y	XFL2XFL2	53	61			389	195	194
2	Yes	XFL2Y	XFL2XFL3	69	62
3	Yes	XFL2Y	XFL2XFL4	73	71
1	No	XFL2Y	XFL2XFL5	87	0			229	229	0
2	No	XFL2Y	XFL2XFL6	81	0
3	No	XFL2Y	XFL2XFL7	61	0
1	Yes	XFL2Y	w1118	55	47			338	165	173
2	Yes	XFL2Y	w1118	37	40
3	Yes	XFL2Y	w1118	73	86
1	No	XFL2Y	w1118	80	84			463	229	234
2	No	XFL2Y	w1118	31	21
3	No	XFL2Y	w1118	62	72
4	No	XFL2Y	w1118	56	57
1	Yes	XFL12aY	w1118	34	39			133	70	63
2	Yes	XFL12aY	w1118	36	24
1	No	XFL12aY	w1118	84	1			130	128	2
2	No	XFL12aY	w1118	44	1
1	Yes	XFL12bY	w1118	30	27			120	59	61
2	Yes	XFL12bY	w1118	29	34
1	No	XFL12bY	w1118	78	6			162	155	7
2	No	XFL12bY	w1118	77	1
1	Yes	XFL12cY	w1118	35	41			123	59	64
2	Yes	XFL12cY	w1118	24	23
1	No	XFL12cY	w1118	75	1			150	149	1
2	No	XFL12cY	w1118	74	0
Supplemental Fig. 1f
Replicate	Tetracycline	XFL Male	Female from YL	Offspring Male	Offspring Female			Total (All replicates)	Total (Each Replicate)	Mean	SD
1	No	1	20	205	0			460	205	230	35.3553
2	No	1	20	248	7				255
1	No	1	10	213	5			475	218	237.5	27.5772
2	No	1	10	257	0				257
1	No	3	10	361	3			692	364	346	25.4558
2	No	3	10	327	1				328
1	No	5	10	305	2			617	307	308.5	2.12132
2	No	5	10	309	1				310
Batch cultivation of non-transgenic Male suitable for egg release
Replicate	Tetracycline	XL Male ratio	XL Female ratio	nonGE female ratio	Offspring male	Offspring female
1	No	1	1	2	1099	1
2	No	1	1	2	1015	0
3	No	1	1	2	818	0
